# Supplementary material for: Flavonoids from the Roots of Sophora flavescens and Their Potential Anti-Inflammatory and Antiproliferative Activities
Source: Molecules. 2023 Feb 22;28(5):2048. doi: 10.3390/molecules28052048 (PMC10004487; doi:10.3390/molecules28052048)
Supplement: Supplementary file 1 [file molecules-28-02048-s001.zip]

Archive with 1 entries (1 files):
- molecules-2196555-supplementary.pdf
